# Supplementary material for: Differential regulation of breast cancer bone metastasis by PARP1 and PARP2
Source: Nat Commun. 2020 Mar 27;11:1578. doi: 10.1038/s41467-020-15429-z (PMC7101362; doi:10.1038/s41467-020-15429-z)
Supplement: Supplementary file 4 — Source Data [file 41467_2020_15429_MOESM4_ESM.xlsx]

## Sheet: Fig 1a
Fig. 1a
	DMSO														Olaparib
Week 1	3018000	3207000	2349000	3102000	2820000	2508000	2652000	3697000	2392000	3253000	1762800	1963000	1406200	1570500	2718000	3165000	3579000	2686000	3005000	3337000	2251000	3241000	4099000	2461000	3656000	1492200	2786000	1532900	1565400
Week 2	13728000	18367000	12357000	9781000	20908000	29810000	8291000	31630000	22348000	3597000	99024000	13654000	4540000	23168000	20102000	34094000	87780000	9477000	85150000	46980000	2350000	41190000	53370000	12397000	153000000	14598000	29010000	5014000	33728000
Week 3	109000000	189000000	51930000	59340000	331000000	120000000	88440000	1120000000	44918000	486000000	117000000	43047000	43520000	50580000	143000000	403000000	347000000	110000000	1740000000	482000000	11754000	484000000	436000000	574000000	516000000	69440000	70670000	16743000	306000000
Week 4	451000000	862000000	205000000	205000000	1000000000	2060000000	850000000	2670000000	35220000	1540000000	586000000	117000000	255000000	342000000	587000000	1180000000	4740000000	245000000	7260000000	4550000000	43040000	1620000000	2320000000	1390000000	7090000000	1360000000	109000000	100000000	2870000000
DMSO vs Olparib p-value		0.031278

## Sheet: Fig 1b
Fig. 1b
	DMSO								Olaparib
Week 1	14069100	3807000	17603000	17258000	14969000	12041000	12840700	21032000	29368600	16516000	9645000	6267300	11368000	41598000	105000000	44513000	23528000
Week 2	711500000	348000000	71560000	352000000	132000000	502000000	654000000	830000000	754000000	173000000	1130000000	1580000000	1120000000	3250000000	1180000000	979000000	2620000000
DMSO vs Olparib p-value		0.015966

## Sheet: Fig 1c
Fig. 1c
	DMSO																				Olaparib
Week 1	1216100	884100	798800	829700	1082600	1452900	1229300	1664900	991100	871200	4594000	5049000	6881000	3837000	4834000	3747000	4850000	7954000	6141000	9430000	1205700	1293000	1096500	1574900	2750900	1807900	1074500	2382000	1300600	902900	6412000	10365000	8217000	4482000	6965000	9944000	6198000	4745000	7572000	5257000
Week 2	9432000	3738000	23002000	2701000	2343700	10261000	9387000	14382000	5999000	37908000	4261000	18864000	37330000	22719000	7028000	26796000	206000000	35420000	142000000	79380000	20236000	80680000	11382000	6198000	13241000	10628000	10019000	30750000	10483000	20927000	88690000	70020000	139000000	26350000	51500000	363000000	65330000	27821000	131000000	190000000
Week 3	137000000	32310000	102000000	9232000	40695000	81550000	111000000	57730000	75359000	96270000	205000000	68520000	85490000	126000000	73020000	1530000000	369000000	475000000	411000000	92170000	233000000	605000000	74160000	113000000	104000000	156000000	93910000	22744000	12141000	15050000	1880000000	651000000	214000000	254000000	1130000000	352000000	3970000000	284000000	48976000	588000000
Week 4	133000000	927000000	121000000	428000000	1160000000	328000000	237000000	168000000	185000000	315000000	73940000	393000000	350000000	213000000	386000000	1150000000	2550000000	233000000	1170000000	987000000	159000000	1830000000	867000000	325000000	7480000000	575000000	40480000	55940000	26390000	0	3450000000	2000000000	7110000000	684000000	2500000000	851000000	647000000	2790000000	1190000000	Dead
DMSO vs Olparib p-value		0.0419371

## Sheet: Fig 1d
Fig. 1d
	WT													PARP2KO
Week 1	32522000	4590000	26309000	89000000	20935000	64720000	4998000	0	2979000	1773000	0	23320000	11690000	37960000	35320000	556000000	37439000	41639000	78000000	1032000	7263000	33570000	11700000
Week 2	375260000	90260000	1261000000	578340000	188700000	113280000	240307000	164860000	18502000	130313000	52660000	181116000	277660000	1100000000	1450000000	1330000000	1670000000	585000000	110000000	249000000	310000000	396000000	89862000
WT vs PARP2KO p-value		0.0328285

## Sheet: Fig 1e
Fig. 1e
	WT						PARP2CKO
Week 1	46296700	12790000	140000000	14690000	16760000	3107000	17910000	30608000	42230000	67185000	82400000	49320000	86436000	104000000
Week 2	1771627000	391310000	458360000	555420000	910460000	687960000	616000000	671000000	1630000000	2230000000	3010000000	3660000000	3420000000	2450000000
WT vs PARP2CKO p-value		0.017313

## Sheet: Fig 1f
Fig. 1f
	WT-DMSO							WT-Olaparib								CKO-DMSO						CKO-Olaparib
Week 1	33746000	132000000	70000	22593000	121000000	113000000	27380000	19760000	48920000	37995000	55244200	17040000	41850000	114000000	135000000	5770000	85350000	45860900	46570000	145000000	30384000	8623300	196000000	105000000	218000000	122000000	24915000	129000000	46514000
Week 2	2120000000	2610000000	132000000	431000000	1880000000	1790000000	350000000	1015000000	8440000000	3950000000	4710000000	1040000000	3900000000	1820000000	4470000000	1304000000	4150000000	2060000000	7080000000	7490000000	1810000000	620177000	4620000000	2870000000	6080000000	10500000000	1210000000	2610000000	484000000
WT-DMSO vs WT-Olaparib p-value		0.0339677
WT-DMSO vs CKO-DMSO p-value		0.0354144
WT-Olaparib vs CKO-Olaparib p-value		0.976775
CKO-DMSO vs CKO-Olaparib p-value		0.836187

## Sheet: Fig 2b
Fig. 2b
	BV/TV		Tb.N		Tb.Th		Tb.Sp		BMD		SMI
	DMSO	Olaparib	DMSO	Olaparib	DMSO	Olaparib	DMSO	Olaparib	DMSO	Olaparib	DMSO	Olaparib
	0.1721	0.1566	6.6729	5.4542	0.0295	0.0249	0.142	0.1344	961.272	940.373	1.4684	1.5146
	0.1386	0.135	6.0815	5.3013	0.0269	0.0234	0.1266	0.1606	941.034	941.431	1.269	1.6807
	0.155	0.1242	5.7895	5.5926	0.0232	0.0228	0.1396	0.1639	944.605	931.775	1.496	1.5891
	0.1513	0.131	5.8322	5.4662	0.0249	0.0247	0.1486	0.153	945.664	947.185	1.5731	1.5127
	0.1944	0.1411	7.5636	5.4787	0.0241	0.0258	0.1065	0.1525	949.169	934.42	1.061	1.5655
	0.2113	0.1445	8.2708	5.336	0.0255	0.0271	0.0954	0.1603	928.865	947.185	0.972	1.4826
DMSO vs Olaparib p-value		0.0270715		0.0127841		0.440355		0.0173835		0.372363		0.0383602

## Sheet: Fig 2c
Fig. 2c
Oc.S/BS (%)		Oc.N/BS
DMSO	Olaparib	DMSO	Olaparib
4	4	5.14	6.62
9	9	9.56	15.44
3	10	7.36	13.97
5	6	8.82	6.62
2	11	4.41	11.02
3	7	5.15	11.03
DMSO vs Olaparib p-value	0.0401771		0.0415532

## Sheet: Fig 2d
Fig. 2d
	WT-DMSO						WT-0.1 M Olaparib						WT-0.3 M Olaparib						KO-DMSO						KO-0.1 M Olaparib						KO-0.3 M Olaparib
Control	0.002626	0.002523	0.002712	0.001696	0.001592	0.001834	0.003223	0.00241	0.002679	0.003872	0.003024	0.001461	0.002714	0.002057	0.002248	0.002227	0.001897	0.002152	0.001363	0.001232	0.00131	0.001558	0.001369	0.001598	0.002374	0.002001	0.002424	0.002294	0.001953	0.002155	0.001974	0.00199	0.00237	0.002497	0.002199	0.002588
RANKL	0.645065	0.603017	0.604031	0.547332	0.471994	0.528525	0.822302	0.695597	0.763227	0.916918	0.738618	0.890137	0.792277	0.762234	0.789883	0.738283	0.728674	0.728197	0.892085	0.822136	0.957686	0.986331	0.823546	0.884302	1.31927	1.31587	1.20199	1.06756	0.836214	0.942125	1.1052	0.970489	1.04286	1.06725	1.03584	0.981015
R+Rosi	1.35935	1.17958	0.941762	1.23114	1.11686	1.27575	1.53464	1.22065	1.44945	1.44655	1.26177	1.50317	1.51216	1.39388	1.44527	1.53101	1.25188	1.49395	1.97303	1.86835	2.09684	1.79248	1.53558	1.653	2.47827	2.13395	2.4386	2.56847	2.22389	2.53986	2.92309	2.63173	2.81112	2.37947	2.38507	2.62609
DMSO vs Olaparib p-value										Control		0.149048						0.830396												1.14664e-05						3.03451e-05
										RANKL		0.000294865						5.25578e-05												0.0288735						0.00239822
										R+Rosi		0.0203749						0.00578846												0.000399248						6.40383e-05
																			Control	0.00561098
WT-DMSO vs KO-DMSO p-value																			RANKL	5.5491e-06
																			R+Rosi	0.00010282

## Sheet: Fig 2f
Fig. 2f
	BV/TV		Tb.N		Tb.Th		Tb.Sp		BMD		SMI
	WT	CKO	WT	CKO	WT	CKO	WT	CKO	WT	CKO	WT	CKO
litermate 1	0.1284	0.1186	6.3192	6.0752	0.0203	0.0195	0.1379	0.1451	948.971	937.926	1.7181	1.9794
litermate 2	0.1861	0.1475	7.2819	6.5686	0.0256	0.0225	0.1118	0.1298	964.778	949.632	1.2355	1.5574
litermate 3	0.1465	0.1057	6.6599	5.8717	0.022	0.018	0.1282	0.1523	946.259	940.571	1.4783	2.0333
litermate 4	0.1298	0.0902	6.482	4.7834	0.02	0.0189	0.1343	0.1902	947.251	947.317	1.6446	2.803
litermate 5	0.1795	0.0836	7.4992	4.9098	0.0239	0.017	0.1094	0.1867	945.994	930.716	1.2873	2.9181
WT vs CKO p-value		0.0325583		0.0447921		0.0453457		0.0487481		0.0330206		0.0410372

[truncated: 97 more sheets: Fig 2g, Fig 2h, Fig 3a, Fig 3b, Fig 3c, Fig 3h, Fig 3i, Fig 3j, Fig 3k, Fig 3l, Fig 3m, Fig 3n, Fig 4a, Fig 4b, Fig 4c, Fig 4d, Fig 4e, Fig 4f, Fig 4g, Fig 4h …]
